# Supplementary material for: Solvent Etching Process for Graphitic Carbon Nitride Photocatalysts Containing Platinum Cocatalyst: Effects of Water Hydrolysis on Photocatalytic Properties and Hydrogen Evolution Behaviors
Source: Nanomaterials (Basel). 2022 Apr 2;12(7):1188. doi: 10.3390/nano12071188 (PMC9000727; doi:10.3390/nano12071188)
Supplement: Supplementary file 1 [file nanomaterials-12-01188-s001.zip]

Archive with 1 entries (1 files):
- nanomaterials-1650136-supplementary.pdf
